# Supplementary material for: Morphological variation, phylogenetic relationships, and geographic distribution of the Baenidae (Testudines), based on new specimens from the Uinta Formation (Uinta Basin), Utah (USA)
Source: PLoS One. 2017 Jul 7;12(7):e0180574. doi: 10.1371/journal.pone.0180574 (PMC5501565; doi:10.1371/journal.pone.0180574)
Supplement: S1 File — (TNT) [file pone.0180574.s001.tnt]

xread
69 33
Kayentachelys_aprix	100002000001000000000000000000-000000000000000-000000010010000000000?
Pleurosternon_bullockii	2110020001210120000000020000010??01????0100000000000000000?0100000?0?
Glyptops_plicatulus	21100200012?01210000000200000?00?0?100101000000100000000000010000000?
Arundelemys_dardeni	11[0 1]002000?2?0010000000020?0?0000011??????????????????????????????????
Hayemys_latifrons	10?0??00012110?0?00000??010?0??1010??????????????????????????????????
Neurankylus_baueri	???????????????????????????????????????10001001001000000011010000111?
Neurankylus_eximius	??????????2??????????0?????11???011????100010?100100000000100010011??
Neurankylus_lithograp	?0???????????????????0???????0??01[0 1]????1010?00????00000000100000011??
Neurankylus_torrejone	0000??????1??0?0?0??0001?0011???01?1?00101010???0100000?0110?0[0 1]0?11??
Trinitichelys_hiatti	11[0 1]0020001210010000001?[1 2]0[0 1]0000?0011????0100?00??0000?000??100000?110?
Scabremys_ornata	???????????????????????????????????????021120???000000011010011[0 1]011??
Thescelus_insiliens	???????????????????????????????????????011?100??0000000[1 2]001001101????
Baena_arenosa	10100110011??1101000????00111??0?1?1?010010100?01-00000210100011[0 1]111?
‘Baena’_affinis	10??0???0?????1?1000?11????0?????????0?0300100121-0100121010001011111
‘Baena’_escavada	???????????????????????????????????????001020?????0[0 1]00?21010001[0 1]111??
‘Baena’_hayi	????????????????????????????0??????????001020???1-01001010110111111??
Boremys_grandis	???????????????????????????????????????1201201??1-1111121??00111011??
Boremys_pulchra	101100100?2?11?010?0111?010001??01001?10201201111-1111021011011[0 1]01101
Chisternon_undatum	101011[0 1]00112?11010001110001101?11100201[0 1]000101101-11?0121010011[0 1]1111?
Denazinemys_nodosa	???????????????????????????????????????0211200?21-11001210100010011??
Eubaena_cephalica	101100200122111010101112010001100100111??????????????????????????????
Eubaena_hatcheri	???????????????????????????????????????0000200121-110010101000[0 1]0011??
Stygiochelys_estesi	101012100121111010001111010001111110?11??????????????????????????????
Cedrobaena_brinkman	1??001100222??1?100021110100011001000110010?00??0000000010110210?11??
Cedrobaena_putorius	1??001110222??1?1000211101001010010?0????????????????????????????????
Gamerabaena_sonsalla	101001111?2?1110100011120???0??0010??????????????????????????????????
Goleremys_mckennai	101001210122?1101000011001000?10010??????????????????????????????????
Palatobaena_bairdi	00-0012111221120110111101101021001?0011??????????????????????????????
Palatobaena_cohen	00-0012111221120110111111100011001000110010?10??0000001010110210111??
Palatobaena_gaffneyi	00-00121112211201101111111010210110??????????????????????????????????
Plesiobaena_antiqua	101001100121111010001112010001101100011000001011000000011011011011111
ND_1	1011010001221110101011120100011001001[0 1]1001120[0 1]121-0100111011011011111
ND_2	1010121001211110100011120100011001001110000[1 2]01111-11001[1 2]1010001101111
;

ccode + 0 9 11 14 20 21 23 29 36 40 43 47 55 61;

proc /;
comments 0
;
